# Supplementary material for: Silver and Gold Complexes with NHC-Ligands Derived from Caffeine: Catalytic and Pharmacological Activity
Source: Int J Mol Sci. 2024 Feb 23;25(5):2599. doi: 10.3390/ijms25052599 (PMC10931745; doi:10.3390/ijms25052599)
Supplement: Supplementary file 1 [file ijms-25-02599-s001.zip]

Archive with 1 entries (1 files):
- ijms-2885951-SI.pdf
